# Supplementary material for: Systematic Fine-Mapping of Association with BMI and Type 2 Diabetes at the FTO Locus by Integrating Results from Multiple Ethnic Groups
Source: PLoS One. 2014 Jun 30;9(6):e101329. doi: 10.1371/journal.pone.0101329 (PMC4076329; doi:10.1371/journal.pone.0101329)
Supplement: File S1 — File includes Tables S1–S8. Table S1: Clinical characteristics of study participants. Table S2: SNP–type 2 diabetes association at the FTO locus. Table S3: Table S3A: Conditional analysis of BMI association with a pair of SNPs being simultaneously included in the regression model. Table S3B: BMI association by linear regression. Table S4: Conditional analysis of T2D association with a pair of SNPs being simultaneously included in the regression model. Table S5: FTO Haplotypes involving proxies (1000G phase-1 data) to index SNPs. Table S6: FTO Haplotypes involving index SNPs and their association with BMI and type 2 diabetes in Asian studies. Table S7: FTO Haplotypes involving index SNPs and their association with BMI and T2D in Chinese replication study. Table S8: A list of SNPs correlated with index SNPs for BMI/type 2 diabetes association in the FTO intron 1 locus. (XLSX) [file pone.0101329.s005.xlsx]

## Sheet: Table S1
Table S1. Clinical characteristics of study participants
Variables	Japanese			Vietnamese			Sri Lankan		Chinese
	Amagasaki	Fukuoka		Thai Binh	Hanoi		Ragama	Estate	SGWAS
Subjects (women/men), n	5,779 (2,301/3,478)	4,880 (2,625/2,255)		2,039 (1,264/775)	1,335 (904/431)		2,691 (1,476/1,215)	350 (183/167)	8,981 (8076/905)
Age (years)	48.8 ± 12.6	63.8 ± 5.8		52.1 ± 13.7	54.4 ± 13.8		52.6 ± 7.9	50.1 ± 8.6	53.9 ± 9.8
BMI (kg/m2)	23.0 ± 3.2	22.7 ± 2.8		20.5 ± 2.7	23.0 ± 3.0		24.1 ± 4.2	20.8 ± 3.7	24.4 ± 3.6
Blood chemistry
FPG (mmol/l)	5.39 ± 1.14	—		4.94 ± 1.21	4.58 ± 1.26		6.59 ± 2.52	5.79 ± 1.45	N/A
HbA1c a	5.77 ± 1.10	5.14 ± 0.45		-	-		5.96 ± 1.50	5.70 ± 0.94	N/A
LDL-cholesterol (mmol/l) b	3.19 ± 0.81	—		2.62 ± 0.72	2.79 ± 0.75		3.52 ± 0.97	3.04 ± 1.00	N/A
Triacylglycerol (mmol/l)	1.27 ± 0.97	1.54 ± 1.01		1.95 ± 1.58	1.96 ± 1.48		1.48 ± 0.77	1.57 ± 0.76	N/A
HDL-cholesterol (mmol/l)	1.62 ± 0.46	1.65 ± 0.44		1.28 ± 0.33	1.34 ± 0.35		1.28 ± 0.11	1.19 ± 0.29	N/A
Blood pressure
Systolic BP (mmHg)	124.7 ± 17.3	139.1 ± 21.2		128.28 ± 21.57	135.04 ± 23.34		135.12 ± 22	138.63 ± 24.69	N/A
Diastolic BP (mmHg)	76.1 ± 11.0	84.1 ± 11.6		76.68 ± 11.64	80.39 ± 12.4		79.32 ± 12.1	84.92 ± 13.92	N/A
Prevalence metabolic diseases
Hypertension (%)	22.4	56.1885		26.2	58		26.6	34	N/A
Diabetes (%)	3.9	0		6.6	10.9		24.6	14.6	12.5
Values are means±SD unless otherwise indicated.
All clinical assessments were performed using uniform standards in each population.
For type 2 diabetes association study, the examined samples are as follow: 5,245 cases and 6,113 controls were enrolled from the Cardiovascular Genome Epidemiology (CAGE) Network [10] in Japanese, whereas cases and cotrols were selected within the individual general populations in the other three ethnic groups (see Table S6 and Table S7).
Blood samples were taken after overnight fast in the Vietnamese and Sri Lankan populations; in the Japanese population, those after ≥6 hours fast were subjected to the measurement of FPG and triglyceride. In the Fukuoka cohort, because blood samples were not necessarily taken in the fasting condition, FPG and triglyceride are not shown in the table.
aHbA1c (NGNP unit) was measured for 6,184 subjects in Japanese, all 3,041 subjects in Sri Lankans, and none in Vietnamese.
bLDL-cholesterol was directly measured in the Vietnamese and Sri Lankan populations; in the Japanese population it was calculated using the Friedewald formula, with missing values assigned to individuals with triglyceride >4.52 mmol/l.

## Sheet: Table S2
Table S2. SNP–type 2 diabetes association at the FTO locus
		SNPs tested for T2D association at FTO
Trait	Association analysis	rs7206790	rs1421085	rs9930333* (rs9923544)	rs9936385	rs9939609	rs9941349	rs56137030	rs17817964	rs12149832
Japanese [5,245 T2D/ 6,113 CTL]	OR	1.193	1.214	N/A	N/A	1.204	1.186	1.214	1.175	1.206
	P	2.8e-08	5.1e-09	N/A	N/A	1.9e-08	6.8e-08	5.1e-09	3.7e-07	1.1e-08
Vietnamese [281 T2D/ 915 CTL]	OR	1.1907	1.04688	N/A	N/A	1.08075	1.00865	1.04926	1.05912	1.03801
	P	0.154944	0.708483	N/A	N/A	0.522709	0.939312	0.694114	0.626559	0.756154
Sri Lankan [714 T2D/ 1,780 CTL]	OR	1.1903	1.17529	N/A	N/A	1.15391	1.0586	1.14518	1.14518	1.157
	P	0.00911142	0.0153724	N/A	N/A	0.0341519	0.379154	0.0438307	0.0443507	0.0248673
Combined [6,240 T2D/ 8,808 CTL]	OR	1.19241	1.19677	N/A	N/A	1.18742	1.15085	1.19127	1.16312	1.18646
	P	3.14911e-10	4.8417e-10	N/A	N/A	2.71332e-09	3.27319e-07	1.35561e-09	5.7178e-08	1.81316e-09
European_DIAGRAM [4,549 T2D/ 5,579 CTL]	OR	1.13	1.147	1.145	1.149	1.139	1.141	N/A	1.145	1.146
	P	0.000334	7.89e-06	1.15e-05	9.51e-06	1.9e-05	1.51e-05	N/A	9.93e-06	1.14e-05
In the Japanese, T2D association was tested for 7 SNPs between 5,245 cases and 6,113 controls with complete observations across the SNPs (all directly assayed with TaqMan).
Association signals at rs9936385 and rs9939609 cannot be distinguished by logistic regression analysis (r2=0.97 in JPN).
For Europeans, association results are drawn from the DIAGRAM consortium [19].
*rs9930333 and rs9923544 (which tags the LD cluster 2 in Figure 1) are in strong LD to each other; r2=0.954 in JPT+CHB and r2=1.0 in CEU (1000G Project data). In JPT+CHB, rs9923544 and rs9941349 are in complete LD (r2=1.00).

## Sheet: Table S3
Table S3A. Conditional analysis of BMI association with a pair of SNPs being simultaneously included in the regression model
rs7206790 (G)			rs1421085 (C)			rs9939609 (A)			rs9941349 (T)			rs56137030 (A)			rs62033408 (G)			rs17817964 (T)			rs7188250 (C)			rs12149832 (A)
BETA	p-value		BETA	p-value		BETA	p-value		BETA	p-value		BETA	p-value		BETA	p-value		BETA	p-value		BETA	p-value		BETA	p-value
0.00984701	0.620072		0.0518204	0.0108326
0.00881435	0.649085					0.0544961	0.0062008
0.0351842	0.0390522								0.0192563	0.241711
0.00999904	0.60306											0.0533682	0.00713425
0.00990104	0.606192														0.0535533	0.00686504
0.0170477	0.332687																	0.0460097	0.00877724
0.0142344	0.437741																				0.0484029	0.00882085
0.0152138	0.395935																							0.0481277	0.00762559
			-0.00453859	0.943522		0.0656572	0.307319
			0.0907405	0.0010064					-0.0337057	0.1948
			0.00734699	0.905933								0.0537245	0.391072
			0.00722062	0.903442											0.0539677	0.368091
			0.0336219	0.291952														0.0276825	0.373199
			0.0305241	0.433339																	0.0302755	0.429714
			0.02952	0.391912																				0.0318832	0.346858
						0.104202	0.000313359		-0.0455438	0.0932797
						0.0529457	0.569494					0.0083717	0.928591
						0.0454687	0.599629								0.0159787	0.854142
						0.0440422	0.198912											0.0180907	0.586662
						0.0470034	0.285174														0.0146106	0.734675
						0.0413012	0.272172																	0.0208506	0.571283
									-0.0482126	0.0842544		0.106984	0.000339774
									-0.047835	0.0850958					0.106661	0.000329464
									-0.014466	0.514514								0.0697709	0.00236516
									-0.0257275	0.291049											0.0815159	0.00135996
									-0.0205806	0.374022														0.0766711	0.00150133
												0.0209114	0.868943		0.0402654	0.750676
												0.0419644	0.242846					0.0198026	0.568774
												0.0436947	0.354436								0.0175867	0.702768
												0.0384244	0.334635											0.0233509	0.547868
															0.0431782	0.238761		0.0185866	0.600065
															0.0461927	0.34693					0.015096	0.753018
															0.0396836	0.328631		0.0220989	0.577178					0.0220989	0.577178
																		0.0282164	0.329388		0.0330386	0.258149
																		0.0280288	0.298566					0.0338668	0.213118
																					0.0241007	0.721263		0.0350271	0.603694
A total of 16,711 subjects (all assayed) from three Asian groups (Japanese, Vietnamese and Sri Lankan) were used for a stepwise multiple regression analysis.
For each SNP, the effect allele is shown in the parenthesis.
The effect size (BETA, shown as z-score after adjustment for standard deviation) and statistical significance for a pair of SNPs tested in the regression model are demonstrated in each line.
Table S3B. BMI association by linear regression
rs7206790 (G)			rs1421085 (C)			rs9939609 (A)			rs9941349 (T)			rs56137030 (A)			rs62033408 (G)			rs17817964 (T)			rs7188250 (C)			rs12149832 (A)
BETA	p-value		BETA	p-value		BETA	p-value		BETA	p-value		BETA	p-value		BETA	p-value		BETA	p-value		BETA	p-value		BETA	p-value
0.0480564	0.000226468
			0.0594305	8.39888e-06
						0.0612008	4.8845e-06
									0.0411477	0.00106588
												0.0609543	5.75942e-06
															0.0610566	5.54179e-06
																		0.0574432	9.91766e-06
																					0.0584988	8.35619e-06
																								0.0586421	7.7573e-06
A total of 16,647 subjects (all assayed) from three ethnic groups were used for linear regression analysis.
Although the results are almost concordant, the analytical method in this table is different from the one used in Table 1, the inverse-variance weighting method for meta-analysis.

## Sheet: Table S4
Table S4. Conditional analysis of T2D association with a pair of SNPs being simultaneously included in the regression model
rs7206790 (G)			rs1421085 (C)			rs9939609 (A)			rs9941349 (T)			rs56137030 (A)			rs17817964 (T)			rs12149832 (A)
OR	p-value		OR	p-value		OR	p-value		OR	p-value		OR	p-value		OR	p-value		OR	p-value
1.126	0.007715		1.1	0.03852
1.155	0.0009585					1.065	0.1599
1.181	1.058e-05								1.036	0.3393
1.142	0.002168											1.082	0.07711
1.161	0.0001166														1.061	0.1252
1.14	0.001044																	1.089	0.03691
			1.549	0.002526		0.7776	0.0828
			1.286	4.238e-05					0.9367	0.2657
			1.302	0.0521								0.9285	0.5852
			1.235	0.001781											0.9788	0.7424
			1.161	0.04727														1.046	0.5453
						1.221	0.001905		0.9771	0.7058
						0.835	0.3541					1.437	0.06279
						1.151	0.04874								1.04	0.5708
						1.05	0.5512											1.146	0.08868
									0.9429	0.3544		1.271	0.0003238
									1.043	0.3847					1.136	0.009332
									0.9961	0.9391								1.202	0.0005092
												1.203	0.01277		0.9987	0.986
												1.102	0.2557					1.095	0.2781
															1.038	0.5087		1.159	0.01053
A total of 15,048 subjects (all assayed) from three Asian groups (Japanese, Vietnamese and Sri Lankan) were used for a stepwise multiple regression analysis.
For a single SNP association, the results for logistic regression analysis are shown in Table S2.

## Sheet: Table S5
Table S5. FTO Haplotypes involving proxies (1000G phase-1 data) to index SNPs
Haplotype class	rs7206790	rs1421085	rs1558902	rs55872725*	rs17817497*	rs3751812	rs9936385	rs9939609	rs9927317*	rs17817712	rs62033405*	rs79994966*	rs28432761*	rs9941349	rs56137030	rs62033408*	rs17817964	rs62033413*	rs7188250*	rs72805612*	rs12149832	rs11649091*		AFR (n=246)	EUR (n=379)	ASN (n=286)
H1	G/C	C	A	T	C	T	C	A	G	G	T	C	C	T	A	G	T	G	C	A	A	G		0.046748	0.385224	0.13986
H1-1	G	C	A	T	C	T	C	A	G	G	T	C	C	T	A	G	T	G	T	G	A	G		0	0.00659631	0.0034965
H1-2	G	C	A	T	C	T	C	A	G	G	T	C	C	T	G	G	T	G	T	G	A	G		0	0.00263852	0
H1-3	G	C	A	T	C	T	C	A	G	G	T	C	C	T	A	G	T	C	T	G	G	T		0	0.00659631	0
H2-1	G	T	T	C	T	G	C	A	C	A	C	T	T	C	A	A	C	C	T	G	G	T		0.00609756	0	0
H2 (ancestral)	G/C	T	T	C	T	G	C	A	C	A	C	T	T	C	G	A	C	C	T	G	G	T		0.302846	0	0
H2-3	G	T	T	C	T	G	C	A	G	A	C	T	T	C	G	A	C	C	T	G	G	G		0.0101626	0	0
H2-2	C/G	T	T	C	T	G	C	A	G	A	C	T	C	T	G	A	C	C	T	G	G	G		0.0223577	0	0
H3	C/G	T	T	C	T	G	T	T	C	A	C	T	T	C	G	A	C	C	T	G	G	T		0.361789	0.420844	0.674825
H3-1	G	C	A	T	T	G	T	T	C	A	C	T	C	C	G	A	C	C	T	G	G	T		0	0.0158311	0
H3-2	C	T	T	C	T	G	T	T	C	A	C	T	C	C	G	A	C	C	T	G	G	G		0	0.0237467	0.00174825
H3-3	C	T	T	C	T	G	T	T	C	A	C	T	T	C	G	A	C	G	C	A	A	G		0	0.0158311	0.00874126
H3-4	C	T	T	C	T	G	T	T	C	A	C	T	T	C	G	A	T	C	T	G	G	T		0	0	0.0174825
H4	C/G	T	T	C	T	G	T	T	C	A	C	T	T	T	G	A	C	C	T	G	G	T		0.0711382	0.00791557	0.034965
AFR (YRI, LWK, ASW), EUR (CEU, TSI, GBR, FIN) and ASN (CHB, CHS, JPT) from 1000G pilot-1 (20101123 release) were used to infer haplotypes.
Haplotypes were phased using PLINK with minor haplotype frequency ≥0.006 in any of three ethnic groups (except for 1 low-frequency haplotype—H1-2).
There is recombination between rs7206790 and other assayed SNPs. For rs7206790, haplotypes with recombination are further split by two alleles; the major and minor alleles are shown in the left and right sides of the slash for the corresponding haplotypes.
SNPs not included in Tables 1 and 2 were chosen for haplotype construction in this table, as they showed some evidence of BMI association in the African-Americans [7].
*SNPs with asterisks are included not in HapMap data set but in 1000G data set; they were characterized in the previous study [7].

## Sheet: Table S6
Table S6. FTO Haplotypes involving index SNPs and their association with BMI and type 2 diabetes in Asian studies
	Lead SNPs in the associated FTO region									Haplotype frequency				BMI association in Japanese (n=10,902)				BMI association in Vietnamese (n=3,269)				BMI association in SriLankan (n=2,957)				T2D association in Japanese (n=11,408: 5252 cases vs. 6156 controls)				T2D association in Vietnamese (n=1,196; 281 cases vs. 915 controls)				T2D association in SriLankan (n=2,494; 714 cases vs. 1780 controls)
Haplotype class	rs7206790	rs1421085	rs3751812	rs9939609	rs9941349	rs56137030	rs17817964	rs12149832		JPN (n=2,046)	Vietnam (n=1,196)	SriLanka (n=2,437)		Beta	SE	P		Beta	SE	P		Beta	SE	P		OR	SE	P		OR	SE	P		OR	SE	P
H1	G/C	C	T	A	T	A	T	A		0.19	0.179	0.316		0.0617485	0.0175132	0.000422173		0.086769	0.0314939	0.00586727		0.0526737	0.0295253	0.07442		1.24	0.0331924	9.19e-11		1.05	0.116299	0.675		1.2	0.0731631	0.0127
H1-2	G	C	T	A	T	G	T	A		None	None	Low		−	−	−		−	−	−		−	−	−		−	−	−		−	−	−		−	−	−
H1-3	G	C	T	A	T	A	T	G		0.0047	0.00629	Low		-0.0752759	0.106539	0.479843		0.311417	0.154497	0.0438336		−	−	−		1.04	0.200934	0.845		1.17	0.577548	0.786		−	−	−
H2-1	G	T	G	A	C	A	C	G		None	None	None		−	−	−		−	−	−		−	−	−		−	−	−		−	−	−		−	−	−
H2 (ancestral)	G/C	T	G	A	C	G	C	G		Low	Low	Low		−	−	−		−	−	−		−	−	−		−	−	−		−	−	−		−	−	−
H2-2	C/G	T	G	A	T	G	C	G		None	Low	None		−	−	−		−	−	−		−	−	−		−	−	−		−	−	−		−	−	−
H3	C/G	T	G	T	C	G	C	G		0.724	0.736	0.54		-0.0435648	0.0152668	0.00432333		-0.0660006	0.0273407	0.0157783		-0.0263929	0.0278119	0.342631		0.879	0.0298242	1.51e-05		1.01	0.136038	0.942		0.891	0.0678887	0.089
H3-1	G	C	G	T	C	G	C	G		Low	Low	0.018		−	−	−		−	−	−		-0.135554	0.10478	0.195769		−	−	−		−	−	−		1.28	0.243238	0.31
H3-3	C	T	G	T	C	G	C	A		0.0103	0.0106	0.0429		-0.0164537	0.0664309	0.80438		-0.1601	0.12424	0.197526		0.131164	0.0702215	0.0617814		1.01	0.147352	0.946		0.941	0.411872	0.883		1.19	0.168167	0.3
H3-4	C	T	G	T	C	G	T	G		0.0338	0.0138	None		-0.00200936	0.037684	0.957476		-0.0731803	0.105554	0.488123		−	−	−		0.926	0.0750282	0.306		1.08	0.378243	0.839		−	−	−
H4	C/G	T	G	T	T	G	C	G		0.0282	0.0489	0.0724		-0.0446734	0.0406923	0.272277		-0.00715376	0.0567197	0.899633		-0.0899707	0.0536313	0.0934295		0.947	0.0798584	0.496		0.83	0.22953	0.417		0.723	0.140227	0.0207
See details in the footnote of Table 2.

## Sheet: Table S7
Table S7. FTO Haplotypes involving index SNPs and their association with BMI and T2D in Chinese replication study
	Lead SNPs in the associated FTO region									Haplotype frequency		BMI association in meta-analysis (n=8,981)				T2D association in meta-analysis (1,123 cases; 7,858 controls)
Haplotype class	rs7206790	rs1421085*	rs3751812	rs9939609	rs9941349	rs56137030*	rs17817964	rs12149832		Chinese (n=8,981)		Beta	Standard error	P		OR	Standard error	P
H1	G/C	C	T	A	T	A	T	A		0.11293		0.08075	0.02195	0.0002		1.128	0.0772	0.1173
H1-2	G	C	T	A	T	G	T	A		None		−	−	−		−	−	−
H1-3	G	C	T	A	T	A	T	G		0.0042		0.06915	0.10955	0.5279		1.845	0.3349	0.0674
H2-1	G	T	G	A	C	A	C	G		None		−	−	−		−	−	−
H2 (ancestral)	G/C	T	G	A	C	G	C	G		Low		−	−	−		−	−	−
H2-2	C/G	T	G	A	T	G	C	G		Low		−	−	−		−	−	−
H3	C/G	T	G	T	C	G	C	G		0.81622		-0.06591	0.018	0.0003		0.933	0.0641	0.2759
H3-1	G	C	G	T	C	G	C	G		0.001583		-0.33745	0.21358	0.1142		1.497	0.6561	0.5384
H3-3	C	T	G	T	C	G	C	A		0.01044		0.01048	0.06837	0.8782		0.979	0.2592	0.9342
H3-4	C	T	G	T	C	G	T	G		0.001943		0.28251	0.15984	0.0772		1.37	0.5633	0.5763
H4	C/G	T	G	T	T	G	C	G		0.04821		0.02776	0.03282	0.3976		0.89	0.121	0.3336
See details in the footnote of Table 2.
Imputation of genotypes was carried out to the 1000 Genomes Project data set for the Chinese GWAS data.

## Sheet: Table S8
Table S8. A list of SNPs correlated with index SNPs for BMI/type 2 diabetes association in the FTO intron 1 locus
Associated				Allele			Ref-allele freq.			Regulome
ethnic group*	chr	pos (hg19)	variant**	Ref	Alt		AFR	ASN	EUR	DB Score	Enhancer histone marks	DNase-I	Proteins bound	Motifs changed	GERP cons
EUR/ASN	16	53797908	rs7206790	C	G		0.6	0.16	0.51		HepG2, NHEK	HRPEpiC		5 altered motifs
EUR only	16	53798319	rs28429148	G	A		0.42	0.22	0.46					ELF1,Myc
EUR only	16	53798622	rs8047587	G	T		0.45	0.2	0.47					9 altered motifs
EUR only	16	53799278	rs199952722	G	GT		0.42	0.17	0.4		HepG2			ATF3,Rad21
EUR only	16	53799279	rs143429070	G	GT		0.43	0.17	0.4		HepG2			ATF3,Myc,VDR
EUR only	16	53799296	rs9937521	C	T		0.42	0.18	0.4		HepG2			ATF3,Mef2
EUR only	16	53799507	rs9937053	G	A		0.44	0.19	0.45		HepG2			10 altered motifs
EUR only	16	53799847	rs9937354	G	A		0.44	0.19	0.45		HepG2	HeLa-S3,RPTEC		RREB-1
EUR only	16	53799905	rs9928094	A	G		0.44	0.19	0.45		HepG2			Ahr::Arnt::HIF1,HIF1
EUR only	16	53799977	rs9930333	T	G		0.45	0.19	0.45		HepG2			4 altered motifs
EUR only	16	53799985	rs9930397	T	A		0.44	0.19	0.45		HepG2			6 altered motifs
EUR only	16	53800200	rs9940278	C	T		0.44	0.19	0.45		HepG2			4 altered motifs
EUR only	16	53800568	rs9939973	G	A		0.44	0.19	0.45		5 cell types	HepG2	10 bound proteins	SP1,TCF4
EUR only	16	53800629	rs9940646	C	G		0.44	0.19	0.45		5 cell types	HepG2	10 bound proteins
EUR only	16	53800754	rs9940128	G	A		0.43	0.19	0.45		6 cell types	34 cell types	4 bound proteins	Ets,NF-AT1,TATA
ALL	16	53800954	rs1421085	T	C		0.05	0.16	0.44	6	5 cell types			Arid3a,HNF6
EUR only	16	53801343	rs1421086	C	A		0.44	0.19	0.45		4 cell types			GCM,Pax-5,YY1
EUR only	16	53801549	rs9923147	C	T		0.42	0.19	0.45		4 cell types			CEBPB,Crx
EUR only	16	53801985	rs9923544	C	T		0.43	0.19	0.45		6 cell types
ALL	16	53802494	rs11642015	C	T		0.05	0.16	0.44	4	7 cell types	5 cell types	5 bound proteins	Pax-5
EUR only	16	53803187	rs1558901	A	T		0.44	0.19	0.45		7 cell types
ALL	16	53803223	rs62048402	G	A		0.05	0.16	0.44		7 cell types			Hand1
ALL	16	53803574	rs1558902	T	A		0.05	0.16	0.44		6 cell types			GATA
EUR only	16	53805207	rs11075985	C	A		0.45	0.19	0.45		HSMM, HMEC			Elf5,Nkx2
ALL	16	53806453	rs56094641	A	G		0.05	0.16	0.44	6	HSMM, GM12878			GATA,Pou2f2,Pou5f1
ALL	16	53809123	rs55872725	C	T		0.05	0.16	0.44	5	5 cell types		PU1,USF1	Cdx,Cdx2
EUR only	16	53809247	rs1121980	G	A		0.5	0.19	0.45		5 cell types	NB4	PU1,USF1
EUR/ASN	16	53810546	rs7187250	C	A		0.45	0.16	0.42		5 cell types			Lhx3
EUR/ASN	16	53810686	rs7193144	T	C		0.45	0.16	0.42		5 cell types			4 altered motifs
EUR/ASN	16	53810943	rs62033399	C	T		0.45	0.16	0.42		HMEC, HSMM, HepG2			35 altered motifs
ALL	16	53811788	rs62033400	A	G		0.06	0.16	0.42	5	HMEC, HSMM		MAFK	Hmbox1,Mrg1::Hoxa9,TEF-1
EUR/ASN	16	53812433	rs8063057	T	C		0.45	0.16	0.42		HMEC, HSMM			4 altered motifs
EUR/ASN	16	53813367	rs17817449	T	G		0.41	0.16	0.42		HSMM, HMEC	4 cell types		4 altered motifs
EUR/ASN	16	53813450	rs8043757	A	T		0.45	0.16	0.42		HSMM, HMEC			Evi-1
EUR/ASN	16	53814363	rs9972653	G	T		0.45	0.16	0.42		HMEC, NHEK			8 altered motifs
ALL	16	53815435	rs17817497	T	C		0.05	0.16	0.42	4	7 cell types	RWPE1,PANC-1	4 bound proteins
EUR/ASN	16	53816275	rs8050136	C	A		0.47	0.16	0.42		NHEK, HMEC, HSMM	HMEC,HA-h	P300	6 altered motifs
EUR/ASN	16	53816752	rs8051591	A	G		0.48	0.16	0.42		HMEC, NHEK			6 altered motifs
EUR/ASN	16	53816838	rs9935401	G	A		0.48	0.16	0.42		HMEC, NHEK			Cdx,HES1
EUR only	16	53818167	rs9933509	T	C		0.6	0.19	0.43		HMEC, HSMM, NHEK	Osteobl,HA-sp,PANC-1		p300
ALL	16	53818460	rs3751812	G	T		0.05	0.16	0.42	5	4 cell types	13 cell types		Mrg,TBX5,Tgif1
EUR/ASN	16	53818724	rs3751814	G	A		0.54	0.16	0.42		NHEK, HMEC, HSMM			Cdx
EUR only	16	53818813	rs9931900	A	G		0.6	0.19	0.43		NHEK, HMEC, HSMM			4 altered motifs
EUR/ASN	16	53818834	rs56313538	A	G		0.54	0.16	0.42		NHEK, HMEC, HSMM			11 altered motifs
EUR/ASN	16	53819169	rs9936385	T	C		0.54	0.16	0.42		HSMM, HMEC, NHEK	30 cell types		HDAC2,Pax-5
EUR/ASN	16	53819198	rs9923233	G	C		0.54	0.16	0.42		HSMM, HMEC, NHEK	25 cell types		8 altered motifs
EUR/ASN	16	53819367	rs9923312	G	A		0.54	0.16	0.42		HMEC, NHEK, NHLF			AFP1,AP-1,Mef2
EUR/ASN	16	53819771	rs11075988	G	A		0.53	0.16	0.42					HNF1,STAT,TLX1::NFIC
EUR/ASN	16	53819877	rs11075989	C	T		0.54	0.16	0.42					6 altered motifs
EUR/ASN	16	53819893	rs11075990	A	G		0.54	0.16	0.42					Nkx6-1,Pou4f3,Pou6f1
EUR/ASN	16	53819937	rs11075991	A	T		0.54	0.16	0.42					Gfi1,RORalpha1
EUR/ASN	16	53820066	rs11075992	T	C		0.54	0.16	0.42			Urothelia		AhR,Pax-8,RBP-Jkappa
EUR/ASN	16	53820503	rs9926289	G	A		0.54	0.16	0.42					Sox
EUR/ASN	16	53820527	rs9939609	T	A		0.54	0.16	0.42					Nanog,Pou5f1
EUR only	16	53820813	rs9937709	A	G		0.6	0.19	0.43					5 altered motifs
EUR/ASN	16	53820996	rs9927317	C	A,G		0.23	0.16	0.41
ALL	16	53821125	rs17817712	A	G		0.05	0.16	0.42		NHEK, HSMM			MIF-1
EUR/ASN	16	53821297	rs7206410	T	C		0.54	0.16	0.42		NHEK, HSMM			BRCA1,Rhox11
EUR only	16	53821413	rs7206629	T	C		0.6	0.19	0.43		NHEK, HSMM	PanIslets	MAFK
EUR/ASN	16	53821615	rs7202116	A	G		0.54	0.16	0.42		HSMM, NHEK	5 cell types	MAFF,MAFK	7 altered motifs
EUR/ASN	16	53821690	rs7202296	A	G		0.54	0.16	0.42		HSMM, NHEK			10 altered motifs
EUR only	16	53821862	rs7201850	C	T		0.61	0.19	0.43		HSMM, NHEK			Foxo,RORalpha1
EUR/ASN	16	53822142	rs66908032	C	A		0.53	0.16	0.42		HSMM, NHEK			8 altered motifs
EUR/ASN	16	53822169	rs113935429	AT	A		0.54	0.16	0.41		HSMM, NHEK			CIZ
EUR/ASN	16	53822183	rs72803697	C	T		0.53	0.16	0.42		HSMM, NHEK			Myc,SP1
EUR/ASN	16	53822237	rs62033403	A	G		0.54	0.16	0.42		HSMM, NHEK			SRF
EUR/ASN	16	53822239	rs62033404	A	G		0.54	0.16	0.42		HSMM, NHEK			6 altered motifs
ALL	16	53822387	rs62033405	C	T		0.05	0.16	0.42		HSMM, NHEK			AhR::Arnt,Arnt
EUR/ASN	16	53822440	rs7206122	G	A		0.53	0.16	0.43		HSMM, NHEK			4 altered motifs
EUR/ASN	16	53822502	rs7190396	T	G		0.54	0.15	0.42		HSMM, NHEK
EUR/ASN	16	53822651	rs7185735	A	G		0.54	0.16	0.42		HSMM, NHEK			Gcm1,Mef2
ALL	16	53823727	rs79994966	T	C		0.05	0.16	0.42	6				12 altered motifs
EUR/AFR	16	53824226	rs62033406	A	G		0.08	0.52	0.45		HMEC			HMG-IY,Zec
EUR/AFR	16	53825488	rs9941349	C	T		0.16	0.19	0.43
ALL	16	53825905	rs56137030	G	A		0.07	0.16	0.42		NHEK			5 altered motifs
EUR only	16	53826028	rs28567725	T	C		0.19	0.19	0.43		NHEK			Foxc1,Pax-6
EUR/AFR	16	53827179	rs9931494	C	G		0.14	0.19	0.43					11 altered motifs
ALL	16	53827479	rs10468280	A	G		0.05	0.16	0.42					Maf,NRSF
ALL	16	53827962	rs62033408	A	G		0.05	0.16	0.42	4		LNCaP	GATA3	Cdx,HNF1
ALL	16	53828066	rs17817964	C	T		0.06	0.17	0.42	2b		LNCaP	GATA3	5 altered motifs
EUR only	16	53829962	rs72101279	T	8-mer		0.16	0.19	0.41			HPdLF
EUR only	16	53829963	rs201399553	T	TTC		0.16	0.19	0.41			HPdLF		EWSR1-FLI1
EUR only	16	53829964	rs199546550	T	TC		0.16	0.19	0.41			HPdLF		EWSR1-FLI1
ALL	16	53830055	rs62033413	C	G		0.06	0.17	0.43					HNF4,Nkx2
EUR only	16	53830452	rs9930501	A	G		0.18	0.2	0.45					Nanog,SRF
EUR only	16	53830465	rs9930506	A	G		0.18	0.2	0.45					Irx
EUR only	16	53830491	rs9932754	T	C		0.18	0.2	0.45					6 altered motifs
EUR only	16	53830867	rs9933040	T	A		0.18	0.2	0.45				CTCF	CTCF,Rad21
EUR only	16	53831146	rs9922708	C	T		0.17	0.2	0.44					HEN1,Pbx-1,TAL1
ALL	16	53831354	rs72805611	C	T		0.06	0.17	0.43					ATF3,Maf,Pbx3
EUR/AFR	16	53831771	rs9922619	G	T		0.14	0.2	0.45					6 altered motifs
ALL	16	53834607	rs7188250	T	C		0.06	0.16	0.42	6				Cdx,Foxp1,GR
ALL	16	53834608	rs72805612	G	A		0.05	0.16	0.42	6				Cdx,GR,PRDM1
ALL	16	53837144	rs11075993	G	T		0.05	0.17	0.43	6	HMEC, NHEK			13 altered motifs
ALL	16	53837342	rs72805613	A	G		0.05	0.17	0.43	6	HMEC, NHEK			18 altered motifs
ALL	16	53840525	rs12149574	C	G		0.05	0.17	0.43					Pax-4,Rad21
ALL	16	53842908	rs12149832	G	A		0.06	0.16	0.43	6	HSMM, NHLF, HMEC			XBP-1
ALL	16	53845169	rs11649091	T	G		0.1	0.17	0.46	6				10 altered motifs
Genetic variants that are in LD (r2>0.8) with index SNPs in the 1000G Project data set are listed in the table.
AFR (YRI, LWK, ASW), ASN (CHB, CHS, JPT) and EUR (CEU, TSI, GBR, FIN) from 1000G phase-1 individuals were used to calculate the LD coefficient as demonstrated in the HaploReg database (tp://www.broadinstitute.org/mammals/haploreg/), from which the relevant data in this table were drawn.
Index SNPs representing LD clusters are: rs9923544 for LD cluster 1, rs62033400 for LD cluster 2, rs17817964 for LD cluster 3, rs9931494 for LD cluster 4 and rs12149832 for LD cluster 5, where rs62033400 and rs9931494 are 1000G data set-specific variants and replaced the HapMap SNPs, rs3751812 and rs9941349, respectively (r2=1.00 in HapMap CEU for both pairs of SNPs),
In the African American study [7], rs11642841 was included in the list of 28 SNPs, correlated at r2>0.5 with rs56137030, but not listed in this table because of inter-study differences in the cut-off levels adopted.
In African Americans, three SNPs (rs7188250, rs72805612 and rs72805613) were confirmed to be in complete LD to each other by direct sequencing of 100 individuals (minor allele freq.=0.07).
In the RegulomeDB, lower scores indicate increasing evidence for a variant to be located in a functional region.
*The ethnic group indicates that a given variant is correlated at r2>0.8 with any of the index SNPs representing LD clusters in the corresponding group(s) as follows; LD clusters 1-5 in EUR, LD clusters 2, 3 and 5 in ASN and LD clusters 2-5 in AFR (see the Results section). Those in the category "ALL" are 25 SNPs, which we have successfully narrowed via trans-ethnic fine mapping.
**Underlined SNPs are directly assayed in Asian samples in the present study.
